# Supplementary material for: Group B streptococcus (GBS) is an important pathogen in human disease- but what about in cystic fibrosis?
Source: BMC Infect Dis. 2017 Oct 2;17:660. doi: 10.1186/s12879-017-2729-6 (PMC5625721; doi:10.1186/s12879-017-2729-6)
Supplement: Supplementary file 1 — Clinical and microbiologic characteristics of individuals with CF at the time of first GBS positive sputum culture. (XLSX 39 kb) [file 12879_2017_2729_MOESM1_ESM.xlsx]

## Sheet: Sheet1
Subject	Age (range) at first GBS isolate	Smoker	Pancreatic Insufficient	FEV1 (L) at first GBS isolate	FEV1 % predicted at first GBS isolate	FVC ( L) at first GBS isolate	FVC % predicted at first GBS isolate	Number of PEx in 2years before first GBS isolate	PEx at first GBS isolate	Number of PEx in 2 years post first GBS isolate	Number of severe PEx in 2years before first GBS isolate	Severe PEx at first GBS isolate	Number of PEx in 2 years post first GBS isolate	Most Abundant Organism at time of first isolate (CC)	GBS CFU ( 10 E x)	Micro Concurrent with First GBS Culture	GBS Most Abundant Organism at time of first isolate	GBS Most abundant or tie	GBS CFU> 5	GBS CFU>4
1	40-49	1	1	3.06	128	3.66	102	0	1	0	0	0	0	HI - 7	4	HI	0	0	0	0
2	20-29	0	1	3.13	95	4.23	111	3	0	3	0	0	0	GBS=PA -6	6	PA	0	1	1	1
3	20-29	0	1	3.76	89	5.4	107	0	0	0	0	0	0	GBS=MSSA - 5	5	MSSA	0	1	0	1
4	30-39	0	0	0.65	16.5	1.2	28	3	1	3	1	1	0	PA-7	5	PA	0	0	0	0
5	20-29	0	1	1.78	58	2.82	79	3	0	1	1	0	1	GBS-6	6	None	1	1	1	1
6	40-49	0	1	2.05	51	3.45	70	3	1	1	0	1	0	SM, MSSA-7	6	SM,MSSA	0	0	1	1
7	20-29	0	0	4.05	96	5.26	108	0	0	1	0	0	0	PA-6	4	PA	0	0	0	0
8	20-29	0	1	2.75	85	4.01	106	0	1	5	0	0	2	PA-7	6	PA	0	0	0	0
9	20-29	1	1	3.46	95	5.8	121	0	1	0	0	1	0	HI- 8	6	PA, CA, HI	0	0	0	0
10	70-79	0	1	0.98	53	2.07	87	4	0	0	0	0	0	MSSA=GBS 6	6	PA, MSSA	0	1	1	1
11	20-29	0	0	1.1	26	3	59	2	0	0	0	0	0	PA-8	5	PA, MSSA	0	0	0	0
	LEGEND
	0= no
	1=yes
	Pex= pulmonary exacerbation
	HI: Haemophilus influenza
	PA: Pseudomonas aeruginosa
	MSSA: Methicillin sensitive S. aureus
	SM=Stenotrophomonas maltophilia
	S.marcecens= Serratia marcecens
	Bc: Burkholderia cenocepacia
	CA: Candida albicans
