# Supplementary material for: Group B streptococcus (GBS) is an important pathogen in human disease- but what about in cystic fibrosis?
Source: BMC Infect Dis. 2017 Oct 2;17:660. doi: 10.1186/s12879-017-2729-6 (PMC5625721; doi:10.1186/s12879-017-2729-6)
Supplement: Supplementary file 2 — Longitudinal spirometric data for individuals with CF and GBS positive sputum culture. (XLSX 52 kb) [file 12879_2017_2729_MOESM2_ESM.xlsx]

## Sheet: Sheet1
LEGEND=	Date of GBS isolates indicated in bold ( entries are a minimum of 3 weeks apart)
	FEV1= Forced expiratory volume in 1 second
	FVC= Forced vital capacity
	Time frame= includes subject medical visits in the two years preceding and two years following the first GBS isolate ( or dates closest to this). The end dates are highlighted in green.
Patient	1
Year	1	1	2	2	2	2	3	3	3
FEV1 (L)	3.96	2.65	3.06	3.73	3.23	3.69	3.65	3.45	3.92
FEV1 % predicted	128	120	128	123	110	122	122	105	122
FVC ( L)	4.74	4.45	3.66	4.51	4.14	4.4	4.38	4.05	4.57
FVC % predicted	124	124	102	125	115	122	123	107	123
Patient	2
Year	1	1	2	2	2	2	2	3	3	3	3	3	3	4	4	4
FEV1 (L)	3.05	3.08	2.99	3.3	3.17	3.14	3.1	3.17	2.89	3.13	2.95	2.95	3.12	2.8	2.82	2.79
FEV1 % predicted	89	95	92	101	97	96	94	96	87	95	89	89	95	85	86	85
FVC ( L)	4.04	4.11	4	4.22	4.29	4.24	4.22	4.18	4.04	4.23	4.15	4.05	4.14	3.87	3.97	3.9
FVC % predicted	113	113	110	116	118	115	111	109	106	111	109	106	109	102	104	103
Patient	3
Year	1	2	2	3	3	3	3	4	4	5	6
FEV1 (L)	3.94	3.74	3.86	3.93	3.87	3.65	3.76	3.62	3.76	3.36	3.45
FEV1 % predicted	87	86	89	93	91	86	89	86	90	80	83
FVC ( L)	5.49	5.4	5.72	5.66	5.66	5.46	5.4	5.5	5.47	5.19	5.25
FVC % predicted	104	104	110	112	112	108	107	109	109	104	104
Patient	4
Year	1	1	2	3	3	3	3	3	3	3	3	4	4	4	4	4	5	5	5	5	5	5	5	5	6	6	6	6	6	6	6	6	6	6	6	6	6	6	7
FEV1 (L)	1.03	1.35	1.19	0.87	0.86	1	0.74	0.76	0.82	0.71	0.65	0.72	0.73	0.67	0.73	0.72	0.77	0.82	0.82	0.7	0.67	0.7	0.6	0.72	0.8	0.57	0.38	0.46	0.42	0.66	0.57	0.55	0.57	0.6	0.45	0.44	0.49	0.6	0.52
FEV1 % predicted	32	.	.	.	.	.	.	.	.	.	16.5	.	.	.	.	.	.	24	26	19	18	19	16	19			0.1	13		20	15		17	16	12	12	13	16	16
FVC ( L)	2.26	2.72	2.32	2.01	1.94	1.92	1.28	1.52	1.58	1.47	1.2	1.5	1.35	1.28	1.41	1.28	1.6	1.7	1.77	1.42	1.55	1.57	1.27	1.93	1.82	1.42	0.94	1.02	1	1.68	1.6	1.25	1.27	1.72	0.98	1.09	1.2	1.55	1.38
FVC % predicted	.	.	.	.	.	.	.	.	.	.	28	.	.	.	.	.	.	.	47	32	35	35	28	43			21	24		42	36		31	39	21	25	27	35	38
Patient	5
Year	1	1	2	2	2	2	2	2	3	3	3	3	3	3	3	4	4	4	4
FEV1 (L)	2.4	2.38	2.68	2.69	2.64	2.52	2.77	2.63	2.19	2.07	1.96	1.78	2.07	2.18	1.99	1.88	2.21	2.36	2.45
FEV1 % predicted	85	77	87	87	85	81	90	85	71	67	64	58	67	71	65	61	72	77	80
FVC ( L)	3.67	3.36	3.69	3.73	3.7	3.43	3.87	3.66	3.39	3.27	3.06	2.82	3.37	3.38	3.09	3.08	3.41	3.41	3.59
FVC % predicted	102	93	103	103	103	95	108	102	95	91	85	79	94	95	87	86	96	96	100
Patient	6
Year	1	1	2	2	2	2	2	3	3	3	3	3	3	4	4	4	4	4	5	5	5	5
FEV1 (L)	2.32	1.98	2.06	2.06	1.98	2.9	1.74	2.07	1.96	2.35	2.05	1.82	1.72	1.8	1.87	1.82	1.63	1.63	1.6	1.47	1.32	1.3
FEV1 %	66		54	54	63	71	43	51	48	58	51	45	43	40	48	46	41	41	41	32	35	34
FVC ( L)	3.96	4	4.27	3.67	3.75	3.7	3.27	3.67	3.36	4.35	3.45	3.46	3.87	3.61	3.68	3.52	3.1	2.93	2.87	3.17	2.79	2.74
FVC % pred	86	.	86	74	81	.	66	74	68	88	70	70	77	66	77	73	65	61	60	56	60	59
Patient	7
Year	1	1	1	1	1	2	2	3	3	3	3	4	4
FEV1 (L)	4.47	4.45	4.05	4.55	4.21	4.63	4.09	4.18	4.05	4.04	4.55	3.85	3.85
FEV1 % predicted	110	108	98	110	101	112	98	100	96	95	108	87	90
FVC ( L)	5.48	5.43	5.04	5.44	5.16	5.66	5.14	5.18	5.26	5.12	5.68	4.86	5
FVC % pred	116	114	105	113	106	118	105	106	108	.	116	95	101
Patient	8
Year	1	1	2	2	2	2	2	3	3	3	3	3	3	3	3	3	3	3	4	4	4	4	4	4	4
FEV1 (L)	2.66	3	2.79	2.75	2.28	2.9	2.71	2.5	2.58	2.65	2.65	2.68	2.56	2.63	2.49	2.36	2.25	2.55	2.33	1.93	2.25	2.13	2.38	2.17	2.35
FEV1 % predicted	78	93	86	85	71	90	84	74	80	82	82	83	80	82	78	74	70	80	73	61	71	67	75	68	74
FVC ( L)	3.89	4	3.9	4.01	3.99	3.95	3.99	3.73	3.86	3.88	3.89	3.99	3.73	3.89	3.78	3.6	3.39	3.68	3.7	3.2	3.46	3.41	3.63	3.58	3.71
FVC % predicted	97	106	103	106	105	105	106	99	102	103	103	106	99	104	101	96	90	98	99	85	92	91	97	96	100
Patient	9
Year	1	1	1	1	2	2	2	2	3	3	3	3	4	4	4
FEV1 (L)	3.98	4.42	4.03	3.77	3.33	3.46	4.34	4.13	4.13	3.51	3.35	3.47	3.14	3.22	3.52
FEV1 % predicted	96	108	99	93	81	95	10 5	96	96	85	81	82	74	75	83
FVC ( L)	5.55	5.96	5.76	5.68	5.32	5.8	6.15	6.06	6.06	5.19	5.48	5.55	5.27	5.78	5.83
FVC % predicted	116	126	123	122	112	121	128	122	122	.	.	112	106	115	118
Patient	10
Year	1	1	1	1	2	2	2	2	2	2	3	3	3	3	4	4
FEV1 (L)	1.09	1.15	1.01	1.05	1.03	1.01	0.84	0.76	1.09	1.12	1.03	0.98	1.05	1.06	1.21	1.08
FEV1 % predicted	57	60	54	56	55	54	45	41	59	61	56	53	58	59	67	60
FVC ( L)	2.35	2.62	2.21	2.19	2.25	2.23	.	1.9	2.29	2.17	2.08	2.07	2.2	2.14	2.39	2.17
FVC % predicted	97	107	92	91	93	93	.	79	96	91	87	87	93	91	102	92
Patient	11
Year	1	1	1	2	2	2	2	2	2	2	2	2	2	2	2	2	2	2	2	3	3	3	3
FEV1 (L)	1.17	1.49	0.97	1.17	1.27	1.2	1.2	1.15	1.15	1.1	1.17	1.2	1.22	1.2	1.2	1.12	1.22	0.8	0.92	1.1	0.82	1.05	1.19
FEV1 % predicted	27	38	21	27	29	27	30	27	26	25	27	20	28	28	28	26	28	19	21	27	20	25	29
FVC ( L)	2.56	3.51	2.32	2.55	3.1	3.12	3.18	2.67	2.65	2.87	2.67	2.9	2.82	3.07	3.02	3	3.1	2.3	2.55	3.05	2.05	2.49	3.05
FVC % predicted	53	77	43	50	61	60	67	53	52	56	52	57	56	60	60	59	61	45	50	64	41	49	63
